# Supplementary material for: Improved Salt Tolerance in Brassica napus L. Overexpressing a Synthetic Deinocuccus Stress-Resistant Module DICW
Source: Int J Mol Sci. 2025 Mar 11;26(6):2500. doi: 10.3390/ijms26062500 (PMC11942316; doi:10.3390/ijms26062500)
Supplement: Supplementary file 1 [file ijms-26-02500-s001.zip]

Archive with 1 entries (1 files):
- ijms-3445019-supplementary.pdf
